# Supplementary material for: Full Neutralization of Centruroides sculpturatus Scorpion Venom by Combining Two Human Antibody Fragments
Source: Toxins (Basel). 2021 Oct 6;13(10):708. doi: 10.3390/toxins13100708 (PMC8540208; doi:10.3390/toxins13100708)
Supplement: Supplementary file 1 [file toxins-13-00708-s001.zip]

Archive with 1 entries (1 files):
- toxins-1374994-supplementary.pdf
